# Supplementary material for: Bio-Inspired Hierarchical Carbon Nanotube Yarn with Ester Bond Cross-Linkages towards High Conductivity for Multifunctional Applications
Source: Nanomaterials (Basel). 2022 Jan 10;12(2):208. doi: 10.3390/nano12020208 (PMC8779581; doi:10.3390/nano12020208)
Supplement: Supplementary file 1 [file nanomaterials-12-00208-s001.zip]

Archive with 1 entries (1 files):
- nanomaterials-1505078-supplementary.pdf
